# Supplementary material for: Distinct Impairments Characterizing Different ADNP Mutants Reveal Aberrant Cytoplasmic-Nuclear Crosstalk
Source: Cells. 2022 Sep 26;11(19):2994. doi: 10.3390/cells11192994 (PMC9563912; doi:10.3390/cells11192994)
Supplement: Supplementary file 1 [file cells-11-02994-s001.zip]

Archive with 1 entries (1 files):
- cells-1925124-supplementary.pdf
